# Supplementary material for: Machine Learning Approach for Differentiation of Pheochromocytoma from Adrenocortical Cancer and Non-Functioning Adrenal Adenomas
Source: Life (Basel). 2026 Jan 19;16(1):164. doi: 10.3390/life16010164 (PMC12843126; doi:10.3390/life16010164)
Supplement: Supplementary file 1 [file life-16-00164-s001.zip]

Archive with 1 entries (1 files):
- life-4015155-supplementary.xlsx
