# Supplementary material for: Machine Learning Approach for Differentiation of Pheochromocytoma from Adrenocortical Cancer and Non-Functioning Adrenal Adenomas
Source: Life (Basel). 2026 Jan 19;16(1):164. doi: 10.3390/life16010164 (PMC12843126; doi:10.3390/life16010164)
Supplement: Supplementary file 1 [file life-16-00164-s001.zip › life-4015155-supplementary.xlsx]

## Sheet: Sheet1
Feature	Percentage of missing data, %	Binary - 0, continuous - 1	Units	mean	std
Male sex	0	0	-	0.276423	0.449058
Age at the time of diagnosis	0	1	years	53.0976	12.9712
Diagnosis (PCC-1;ACC-2;NAA-3)	0	0	-	1.73171	0.830496
Hypertension Occurrence	0.813008	0	-	0.860656	0.347733
Мах systolic blood pressure	0.813008	1	mm Hg	186.082	41.4257
Мах diastolic blood pressure	0.813008	1	mm Hg	102.459	22.6844
Endocrine diseases	0	0	-	0.390244	0.4898
Medullar thyroid cancer	0	0	-	0.00813008	0.090167
Primary hyperparathyroidism	0	0	-	0.0243902	0.154888
Thyroid nodules	0	0	-	0.203252	0.404064
Diabetes mellitus type 2	0	0	-	0.235772	0.426217
Nonfunctioning adrenal adenomas	0	0	-	0.0406504	0.198287
Pituitary tumors	0.813008	0	-	0.00819672	0.0905357
Neuroendocrine tumors	0	0	-	0.0162602	0.126992
Chronic heart failure	0	0	-	0.0243902	0.154888
Сerebrovascular accidents	0	0	-	0.0406504	0.198287
Cholelithiasis	0	0	-	0.0650407	0.247606
Gastroduodenal ulcers	0	0	-	0.162602	0.370511
Urolithiasis and chronic pyelonephritis	0	0	-	0.097561	0.297934
Respiratory diseases	0	0	-	0.0406504	0.198287
Oncological diseases	0	0	-	0.105691	0.308699
Autoimmune diseases	0	0	-	0.0325203	0.178103
Chronic infectious diseases	0	0	-	0.0162602	0.126992
Headache	0.813008	0	-	0.393443	0.490528
Arrhythmia	4.87805	0	-	0.162393	0.370397
Sweating	0	0	-	0.170732	0.377813
Facial pallor and flushing	0	0	-	0.0569106	0.232619
Nausea and vomiting	0	0	-	0.0650407	0.247606
Abdominal pain	0	0	-	0.0813008	0.274414
Hand numbness	0	0	-	0.0325203	0.178103
Body tremor	0	0	-	0.0487805	0.21629
Anxiety and panic attacks	0	0	-	0.0406504	0.198287
Muscle weakness	0	0	-	0.105691	0.308699
Palpitation	0	0	-	0.0650407	0.247606
Lower Back Pain	0	0	-	0.422764	0.496019
General weakness	0	0	-	0.373984	0.485838
Chills	0	0	-	0.0243902	0.154888
Tinnitus	0	0	-	0.00813008	0.090167
Unexplained weight loss	0	0	-	0.0162602	0.126992
Dyspnea	0	0	-	0.00813008	0.090167
Chest pain	0	0	-	0.0487805	0.21629
Constipation	0	0	-	0.0162602	0.126992
Dizziness	0	0	-	0.0569106	0.232619
Fever	0	0	-	0.00813008	0.090167
Tumor volume (сm3)	0	1	сm3	268.641	530.96
Maх tumor size (mm)	0	1	mm	56.5073	31.8069
Мах tumor CT density (HU)	0	1	HU	35.6862	19.058
Grade 1 hypertension	0	0	-	0.0243902	0.154888
Grade 2 hypertension	0	0	-	0.235772	0.426217
Grade 3 hypertension	0	0	-	0.593496	0.49319
Hypertension Type	0	0	-	0.666667	0.473333
Heart Rate > 90 bpm (Tachycardia)	0	0	-	0.178862	0.384804
Heart Rate bpm	0	1	bpm	75.5528	14.0848
